# Supplementary material for: Self-supervised machine learning pushes the sensitivity limit in label-free detection of single proteins below 10 kDa
Source: Nat Methods. 2023 Feb 27;20(3):442–7. doi: 10.1038/s41592-023-01778-2 (PMC9998267; doi:10.1038/s41592-023-01778-2)
Supplement: Source Data Fig. 5d — iSCAT contrast of binding events for a protein mass of 18kDa detected only via iSCAT (group 1) and also in TIRF (group 2) as one zip file including a *.mat data file with Matlab script to plot the histograms. [file 41592_2023_1778_MOESM4_ESM.zip › Histograms_18kDa/hist_18.m]

close all, clear all, clc,

load('hist_18.mat');
%%
% Load 18_kDa mat data file (drag and drop, etc.)
close all
figure;
histogram(iscat_total_contrast,11); 
hold on
histogram(iscat_TIRF_contrast,10);
hold off
xlim([0 1.2e-3])

%% GMM on the histograms; numComponents = 2

iscat_total_contrast_1 = iscat_total_contrast*1e4;
iscat_total_contrast_2 = iscat_total_contrast_1';
figure()
numComponents = 2;%% define number of GMM mode
min_range = -1e2; %% define min range for plotting GMM fit
max_range = 1e2; %% define max range for plotting GMM fit
min_range_axis = -1;
max_range_axis = 10;
num_points = 1e6; %% resolution for plotting GMM fit

list_mu = [];

for y_= 1:1000
    len_data = length(iscat_total_contrast_2);
    selected_data = round(0.9*len_data);
    idx_ = randperm(selected_data);
    con_inter_ = iscat_total_contrast_2(idx_);
    histogram(con_inter_,9, 'Normalization',  'pdf', 'FaceColor', [0 0.04470 0.07410], 'EdgeColor', [1. 1. 1.]);

    try
        paramEsts=fitgmdist(con_inter_', numComponents);

        MU = [];
        SIGMA = zeros(1,1,numComponents);
        PPp = [];
        for i_=1:numComponents

            MU = [MU, paramEsts.mu(i_)];
            SIGMA(1,1,i_) = (paramEsts.Sigma(i_)) ;
            PPp = [PPp, paramEsts.PComponents(i_)];
        end
        MU = MU.';
        list_mu = [list_mu, min(MU)];
    catch
         xly_ = 0;
    end
end

Idx_1 = 1;
Idx_2 = 2;


xgridss = transpose(linspace(min_range,max_range,num_points));
objA_1 = gmdistribution(MU(Idx_1).', SIGMA(Idx_1), PPp(Idx_1));
norm_pdf_1 = pdf(objA_1, xgridss);

objA_2 = gmdistribution(MU(Idx_2).', SIGMA(Idx_2), PPp(Idx_2));
norm_pdf_2 = pdf(objA_2, xgridss);


fit_regularized_1 = PPp(1);
fit_regularized_2 = PPp(2);

hold on;
plot(xgridss, fit_regularized_1*norm_pdf_1, 'MarkerFaceColor', [0.4940 0.1840 0.5560],'linewidth',3)
plot(xgridss, fit_regularized_2*norm_pdf_2, 'MarkerFaceColor', [0.4940 0.1840 0.5560],'linewidth',3)


xlim([min_range_axis, max_range_axis])
set (gcf, 'position', [100 100 400 300])
set(gca,'FontSize',10)
xlabel('iSCAT contrast (1e-5)');
ylabel('Counts');
title('Intersection')
hold off
