# Supplementary material for: Self-supervised machine learning pushes the sensitivity limit in label-free detection of single proteins below 10 kDa
Source: Nat Methods. 2023 Feb 27;20(3):442–7. doi: 10.1038/s41592-023-01778-2 (PMC9998267; doi:10.1038/s41592-023-01778-2)
Supplement: Source Data Fig. 5e — iSCAT contrast of binding events for a protein mass of 9kDa detected only via iSCAT (group 1) and also in TIRF (group 2) as one zip file including a *.mat data file with Matlab script to plot the histograms. [file 41592_2023_1778_MOESM5_ESM.zip]

Archive with 3 entries (2 files):
- Histograms_10kDa/
- Histograms_10kDa/hist_10.m
- Histograms_10kDa/hist_10.mat
