# Supplementary material for: Self-supervised machine learning pushes the sensitivity limit in label-free detection of single proteins below 10 kDa
Source: Nat Methods. 2023 Feb 27;20(3):442–7. doi: 10.1038/s41592-023-01778-2 (PMC9998267; doi:10.1038/s41592-023-01778-2)
Supplement: Source Data Fig. 6a — A MATLAB script which plots the iSCAT contrast of different protein samples vs. the molecular mass in units of kDa. [file 41592_2023_1778_MOESM6_ESM.zip]

Archive with 2 entries (1 files):
- Protein_Library/
- Protein_Library/Protein_library.m
