# Supplementary material for: Self-supervised machine learning pushes the sensitivity limit in label-free detection of single proteins below 10 kDa
Source: Nat Methods. 2023 Feb 27;20(3):442–7. doi: 10.1038/s41592-023-01778-2 (PMC9998267; doi:10.1038/s41592-023-01778-2)
Supplement: Source Data Fig. 6a — A MATLAB script which plots the iSCAT contrast of different protein samples vs. the molecular mass in units of kDa. [file 41592_2023_1778_MOESM6_ESM.zip › Protein_Library/Protein_library.m]

%% mass library
mass_ = [9+0.7, 18.0+0.7, 21.6+1, 66+0.7,220+1]*1e3;
contrast = [1.80e-4, 2.25e-4, 2.53e-4, 4.65e-4, 12.07e-4];

std = [0.21e-4, 0.11e-4, 0.18e-4,  0.49e-4,1e-4];

%% Linear fit
p_ = polyfit(mass_,contrast,1);
y_ = polyval(p_,mass_);
P = polyfit(mass_,contrast,1);
yfit = P(1)*mass_+P(2);
[f,gof,output] = fit(mass_',contrast','poly1');
%% plotting the library
figure
plot((mass_), (y_), 'LineWidth', 3);
hold on
errorbar((mass_),(contrast),std, 'O', 'LineWidth', 1, 'MarkerSize', 12)
grid on
set(gca, 'xTick', (mass_));
xticklabels({'9','18','21','66','220'})
